# Supplementary material for: Protozoan Neglected Tropical Diseases (NTDs) Target Inhibition of Alkaloids from Croton linearis Jacq Leaves: A Molecular Docking and ADMET Approach
Source: Pharmaceuticals (Basel). 2025 Nov 12;18(11):1715. doi: 10.3390/ph18111715 (PMC12655485; doi:10.3390/ph18111715)
Supplement: Supplementary file 1 [file pharmaceuticals-18-01715-s001.zip]

Archive with 1 entries (1 files):
- pharmaceuticals-3861930-supplementary.pdf
